# Supplementary material for: Role of Apyrase in Mobilization of Phosphate from Extracellular Nucleotides and in Regulating Phosphate Uptake in Arabidopsis
Source: Int J Mol Sci. 2025 Dec 9;26(24):11857. doi: 10.3390/ijms262411857 (PMC12732521; doi:10.3390/ijms262411857)
Supplement: Supplementary file 1 [file ijms-26-11857-s001.zip]

Archive with 1 entries (1 files):
- ijms-3964788-supplementary.pdf
